# Supplementary material for: Policies of voluntary services involved in public health emergencies in China: Evolution, evaluation, and expectation
Source: Front Public Health. 2022 Aug 18;10:946888. doi: 10.3389/fpubh.2022.946888 (PMC9433879; doi:10.3389/fpubh.2022.946888)
Supplement: Supplementary file 1 [file Table_1.xlsx]

## Sheet: Sheet1
No.	Title	Document Number.	Departments	Date	URL
1	Notice on further mobilizing professional social work forces to participate in epidemic prevention and control	MB〔2022〕5	Ministry of Civil Affairs	2022.03.30	http://www.pkulaw.cn/fulltext_form.aspx?Db=chl&Gid=5f622b341fdcf82cbdfb&keyword=%e5%85%b3%e4%ba%8e%e8%bf%9b%e4%b8%80%e6%ad%a5%e5%8a%a8%e5%91%98%e7%a4%be%e4%bc%9a%e5%b7%a5%e4%bd%9c%e4%b8%93%e4%b8%9a%e5%8a%9b%e9%87%8f%e5%8f%82%e4%b8%8e%e7%96%ab%e6%83%85%e9%98%b2&EncodingName=&Search_Mode=accurate&Search_IsTitle=0
2	Guidelines for Organization of Regional Novel Coronavirus Nucleic Acid Tests ( the Third Edition)	LFLKJZZ〔2022〕28	Joint Prevention and Control Mechanism of the State Council in Response to COVID-19	2022.03.18	http://www.pkulaw.cn/fulltext_form.aspx?Db=chl&Gid=21cbe9533beb7220bdfb&keyword=%e5%8c%ba%e5%9f%9f%e6%96%b0%e5%9e%8b%e5%86%a0%e7%8a%b6%e7%97%85%e6%af%92%e6%a0%b8%e9%85%b8%e6%a3%80%e6%b5%8b%e7%bb%84%e7%bb%87%e5%ae%9e%e6%96%bd%e6%8c%87%e5%8d%97%ef%bc%88%e7%ac%ac&EncodingName=&Search_Mode=accurate&Search_IsTitle=0
3	Provisions on the functional allocation, internal organization and staffing of the National Disease Prevention and Control Bureau	/	General Office of Central Committee of the Communist Party of China, State Council	2022.01.24	http://www.pkulaw.cn/fulltext_form.aspx?Db=chl&Gid=53aa87f916993a74bdfb&keyword=%e5%9b%bd%e5%ae%b6%e7%96%be%e7%97%85%e9%a2%84%e9%98%b2%e6%8e%a7%e5%88%b6%e5%b1%80%e8%81%8c%e8%83%bd%e9%85%8d%e7%bd%ae%e3%80%81%e5%86%85%e8%ae%be%e6%9c%ba%e6%9e%84%e5%92%8c%e4%ba%ba&EncodingName=&Search_Mode=accurate&Search_IsTitle=0
4	Guidelines on strengthening the construction of public Health Committees of Village (neighborhood) committees	M〔2021〕112	Ministry of Civil Affairs, National Health Commission, National Administration of Traditional Chinese Medicine, National Disease Prevention and Control Bureau	2021.12.31	http://www.pkulaw.cn/fulltext_form.aspx?Db=chl&Gid=dd2253229bb7b759bdfb&keyword=%e5%85%b3%e4%ba%8e%e5%8a%a0%e5%bc%ba%e6%9d%91%ef%bc%88%e5%b1%85%ef%bc%89%e6%b0%91%e5%a7%94%e5%91%98%e4%bc%9a%e5%85%ac%e5%85%b1%e5%8d%ab%e7%94%9f%e5%a7%94%e5%91%98%e4%bc%9a%e5%bb%ba&EncodingName=&Search_Mode=accurate&Search_IsTitle=0
5	Notice on effectively implementing traffic control and transportation guarantee in Xi 'an and other key areas in response to COVID-19	JY〔2021〕340	Joint Prevention and Control Mechanism of the State Council in Response to COVID-19	2021.12.30	http://www.pkulaw.cn/fulltext_form.aspx?Db=chl&Gid=c2c3b9026e263e1bbdfb&keyword=%e5%85%b3%e4%ba%8e%e5%88%87%e5%ae%9e%e5%81%9a%e5%a5%bd%e8%a5%bf%e5%ae%89%e7%ad%89%e9%87%8d%e7%82%b9%e5%9c%b0%e5%8c%ba%e5%ba%94%e5%af%b9%e6%96%b0%e5%86%a0%e8%82%ba%e7%82%8e%e7%96%ab&EncodingName=&Search_Mode=accurate&Search_IsTitle=0
6	Notice on emergency response system planning during the 14th Five-Year Plan period	G〔2021〕36	State Council	2021.12.30	http://www.pkulaw.cn/fulltext_form.aspx?Db=chl&Gid=016f2696b5d18c85bdfb&keyword=%e2%80%9c%e5%8d%81%e5%9b%9b%e4%ba%94%e2%80%9d%e5%9b%bd%e5%ae%b6%e5%ba%94%e6%80%a5%e4%bd%93%e7%b3%bb%e8%a7%84%e5%88%92&EncodingName=&Search_Mode=accurate&Search_IsTitle=0
7	Opinions on doing all possible work for the 2022 spring festival travel rush	FG〔2021〕1931	National Development and Reform Commission, Ministry of Transport, Ministry of Public Security, Ministry of Human Resources and Social Security, Ministry of Culture and Touris, National Health Commission, Ministry of Emergency Management, State Administration for Market Regulation, China Meteorological Administration, National Railway Administration, Air Traffic Management Bureau, All-China Feder…	2021.12.29	http://www.pkulaw.cn/fulltext_form.aspx?Db=chl&Gid=207d0bc21395cc7fbdfb&keyword=%e5%85%b3%e4%ba%8e%e5%85%a8%e5%8a%9b%e5%81%9a%e5%a5%bd2022%e5%b9%b4%e6%98%a5%e8%bf%90%e5%b7%a5%e4%bd%9c%e7%9a%84%e6%84%8f%e8%a7%81&EncodingName=&Search_Mode=accurate&Search_IsTitle=0
8	The 14th Five-Year Plan for the development of modern comprehensive transportation system	G〔2021〕27	State Council	2021.12.09	http://www.pkulaw.cn/fulltext_form.aspx?Db=chl&Gid=a49b434674c5e43ebdfb&keyword=%e2%80%9c%e5%8d%81%e5%9b%9b%e4%ba%94%e2%80%9d%e7%8e%b0%e4%bb%a3%e7%bb%bc%e5%90%88%e4%ba%a4%e9%80%9a%e8%bf%90%e8%be%93%e4%bd%93%e7%b3%bb%e5%8f%91%e5%b1%95%e8%a7%84%e5%88%92&EncodingName=&Search_Mode=accurate&Search_IsTitle=0
9	Notice on the COVID-19 prevention and control technical program for higher education institutions, primary and secondary schools, and childcare institutions (the Fourth Edition )	GWBJK〔2021〕455	National Health Commission, Ministry of Education	2021.08.20	http://www.pkulaw.cn/fulltext_form.aspx?Db=chl&Gid=b76ba39fdefb950abdfb&keyword=%e5%85%b3%e4%ba%8e%e5%8d%b0%e5%8f%91%e9%ab%98%e7%ad%89%e5%ad%a6%e6%a0%a1%e3%80%81%e4%b8%ad%e5%b0%8f%e5%ad%a6%e6%a0%a1%e5%92%8c%e6%89%98%e5%b9%bc%e6%9c%ba%e6%9e%84%e6%96%b0%e5%86%a0&EncodingName=&Search_Mode=accurate&Search_IsTitle=0
10	Implementation plan for building a law-based Government (2021-2025)	/	General Office of Central Committee of the Communist Party of China, State Council	2021.08.11	http://www.pkulaw.cn/fulltext_form.aspx?Db=chl&Gid=17f35ff9755af240bdfb&keyword=%e6%b3%95%e6%b2%bb%e6%94%bf%e5%ba%9c%e5%bb%ba%e8%ae%be%e5%ae%9e%e6%96%bd%e7%ba%b2%e8%a6%81&EncodingName=&Search_Mode=accurate&Search_IsTitle=0
11	Plan for the development of Civil Affairs in the 14th Five-Year Plan	M〔2021〕51	Ministry of Civil Affairs, National Development and Reform Commission	2021.05.24	http://www.pkulaw.cn/fulltext_form.aspx?Db=chl&Gid=b6e430ad8258d8e3bdfb&keyword=%e2%80%9c%e5%8d%81%e5%9b%9b%e4%ba%94%e2%80%9d%e6%b0%91%e6%94%bf%e4%ba%8b%e4%b8%9a%e5%8f%91%e5%b1%95%e8%a7%84%e5%88%92&EncodingName=&Search_Mode=accurate&Search_IsTitle=0
12	Programme of work on voluntary services in Culture and Tourism (2021)	WLGG〔2021〕30	Ministry of Culture and Tourism, Civilization Office of Central Committee	2021.04.06	http://www.pkulaw.cn/fulltext_form.aspx?Db=chl&Gid=67334f65105d52aebdfb&keyword=2021%e5%b9%b4%e6%96%87%e5%8c%96%e5%92%8c%e6%97%85%e6%b8%b8%e5%bf%97%e6%84%bf%e6%9c%8d%e5%8a%a1%e5%b7%a5%e4%bd%9c%e6%96%b9%e6%a1%88&EncodingName=&Search_Mode=accurate&Search_IsTitle=0
13	Guidelines on the regular prevention and control of COVID-19 in blood stations (revised 2021)	GWBY〔2021〕155	National Health Commission, Ministry of National Defense	2021.03.25	http://www.pkulaw.cn/fulltext_form.aspx?Db=chl&Gid=5007c0937018cc5cbdfb&keyword=%e8%a1%80%e7%ab%99%e6%96%b0%e5%86%a0%e8%82%ba%e7%82%8e%e7%96%ab%e6%83%85%e5%b8%b8%e6%80%81%e5%8c%96%e9%98%b2%e6%8e%a7%e5%b7%a5%e4%bd%9c%e6%8c%87%e5%bc%95%ef%bc%8820&EncodingName=&Search_Mode=accurate&Search_IsTitle=0
14	Notice on COVID-19 prevention and control for senior citizens in winter and spring	QGLLB〔2021〕2	National Working Commission on Aging	2021.02.04	http://www.pkulaw.cn/fulltext_form.aspx?Db=chl&Gid=e36f19d64bd534b2bdfb&keyword=%e5%85%b3%e4%ba%8e%e5%81%9a%e5%a5%bd%e8%80%81%e5%b9%b4%e4%ba%ba%e5%86%ac%e6%98%a5%e5%ad%a3%e6%96%b0%e5%86%a0%e8%82%ba%e7%82%8e%e7%96%ab%e6%83%85%e9%98%b2%e6%8e%a7%e5%b7%a5%e4%bd%9c&EncodingName=&Search_Mode=accurate&Search_IsTitle=0
15	Guidance on further strengthening health education in the context of COVID-19 prevention and control on a regular basis	LFLKJZZ〔2021〕9	Joint Prevention and Control Mechanism of the State Council in Response to COVID-19	2021.01.13	http://www.pkulaw.cn/fulltext_form.aspx?Db=chl&Gid=7d78b63b911820f9bdfb&keyword=%e5%85%b3%e4%ba%8e%e6%96%b0%e5%86%a0%e8%82%ba%e7%82%8e%e7%96%ab%e6%83%85%e9%98%b2%e6%8e%a7%e5%b8%b8%e6%80%81%e5%8c%96%e4%b8%8b%e8%bf%9b%e4%b8%80%e6%ad%a5%e5%8a%a0%e5%bc%ba%e5%81%a5&EncodingName=&Search_Mode=accurate&Search_IsTitle=0
16	Opinions on improving work and strengthening epidemic prevention and control during the 2021 spring festival travel rush	FG〔2021〕35	National Development and Reform Commission, Ministry of Transport, Ministry of Public Security, National Health Commission, Ministry of Emergency Management, China Meteorological Administration, National Railway Administration, Air Traffic Management Bureau, All-China Federation of Trade Unions, Central Committee of the Communist Youth League, National Railway Group Limited Company	2021.01.08	http://www.pkulaw.cn/fulltext_form.aspx?Db=chl&Gid=9f3d7748f88ae6cabdfb&keyword=%e5%85%b3%e4%ba%8e%e5%81%9a%e5%a5%bd2021%e5%b9%b4%e6%98%a5%e8%bf%90%e5%b7%a5%e4%bd%9c%e5%92%8c%e5%8a%a0%e5%bc%ba%e6%98%a5%e8%bf%90%e7%96%ab%e6%83%85&EncodingName=&Search_Mode=accurate&Search_IsTitle=0
17	Opinions on deepening the patriotic health campaign	G〔2020〕15	State Council	2020.11.14	http://www.pkulaw.cn/fulltext_form.aspx?Db=chl&Gid=dddebbfe534dafe8bdfb&keyword=%e5%85%b3%e4%ba%8e%e6%b7%b1%e5%85%a5%e5%bc%80%e5%b1%95%e7%88%b1%e5%9b%bd%e5%8d%ab%e7%94%9f%e8%bf%90%e5%8a%a8%e7%9a%84%e6%84%8f%e8%a7%81&EncodingName=&Search_Mode=accurate&Search_IsTitle=0
18	Guidelines for social support services for persons with disabilities on protection against major infectious diseases (Trial)	/	China Disabled Persons' Federation, Propaganda Department of Central Committee, Ministry of Civil Affairs, Ministry of Industry and Information Technology, Ministry of Housing and Urban-Rural Development, Ministry of Transport, National Health Commission, State Administration for Market Regulation, National Radio and Television Administration	2020.10.20	http://www.pkulaw.cn/fulltext_form.aspx?Db=chl&Gid=1981ba6b38b90aaabdfb&keyword=%e9%87%8d%e5%a4%a7%e4%bc%a0%e6%9f%93%e7%97%85%e7%96%ab%e6%83%85%e6%ae%8b%e7%96%be%e4%ba%ba%e9%98%b2%e6%8a%a4%e7%a4%be%e4%bc%9a%e6%94%af%e6%8c%81%e6%9c%8d%e5%8a%a1%e6%8c%87%e5%8d%97&EncodingName=&Search_Mode=accurate&Search_IsTitle=0
19	Resolution on the implementation of the 2019 national economic and social development plan and the 2020 national economic and social development plan	/	National People's Congress	2020.05.28	http://www.pkulaw.cn/fulltext_form.aspx?Db=chl&Gid=8f96ef58a6f7279bbdfb&keyword=%e5%85%b3%e4%ba%8e2019%e5%b9%b4%e5%9b%bd%e6%b0%91%e7%bb%8f%e6%b5%8e%e5%92%8c%e7%a4%be%e4%bc%9a%e5%8f%91%e5%b1%95%e8%ae%a1%e5%88%92%e6%89%a7%e8%a1%8c&EncodingName=&Search_Mode=accurate&Search_IsTitle=0
20	Notice on providing care services for the elderly during regular epidemic prevention and control	QGLLB〔2020〕1	National Working Commission on Aging	2020.05.18	http://www.pkulaw.cn/fulltext_form.aspx?Db=chl&Gid=7b8a92818d00a169bdfb&keyword=%e5%85%b3%e4%ba%8e%e5%9c%a8%e5%b8%b8%e6%80%81%e5%8c%96%e7%96%ab%e6%83%85%e9%98%b2%e6%8e%a7%e4%b8%ad%e5%81%9a%e5%a5%bd%e8%80%81%e5%b9%b4%e4%ba%ba%e7%85%a7%e9%a1%be%e6%9c%8d%e5%8a%a1&EncodingName=&Search_Mode=accurate&Search_IsTitle=0
21	Notice on the issuance of rehabilitation programs for major functional disorders of discharged COVID-19 patients	GWY〔2020〕207	National Health Commission, Ministry of Civil Affairs, National Healthcare Security Administration, National Administration of Traditional Chinese Medicine,	2020.05.13	http://www.pkulaw.cn/fulltext_form.aspx?Db=chl&Gid=f65d74e841700f89bdfb&keyword=%e5%85%b3%e4%ba%8e%e5%8d%b0%e5%8f%91%e6%96%b0%e5%86%a0%e8%82%ba%e7%82%8e%e5%87%ba%e9%99%a2%e6%82%a3%e8%80%85%e4%b8%bb%e8%a6%81%e5%8a%9f%e8%83%bd%e9%9a%9c%e7%a2%8d%e5%ba%b7%e5%a4%8d&EncodingName=&Search_Mode=accurate&Search_IsTitle=0
22	Notice on charitable donation work under the situation of regular epidemic prevention and control	M〔2020〕52	Ministry of Civil Affairs	2020.05.12	http://www.pkulaw.cn/fulltext_form.aspx?Db=chl&Gid=3a08a8b33f29ab80bdfb&keyword=%e5%85%b3%e4%ba%8e%e5%81%9a%e5%a5%bd%e7%96%ab%e6%83%85%e9%98%b2%e6%8e%a7%e5%b8%b8%e6%80%81%e5%8c%96%e5%bd%a2%e5%8a%bf%e4%b8%8b%e6%85%88%e5%96%84%e6%8d%90%e8%b5%a0%e5%b7%a5%e4%bd%9c&EncodingName=&Search_Mode=accurate&Search_IsTitle=0
23	Guidelines on doing good job in the regular COVID-19 prevention and control	G〔2020〕14	Joint Prevention and Control Mechanism of the State Council in Response to COVID-19	2020.05.07	http://www.pkulaw.cn/fulltext_form.aspx?Db=chl&Gid=7df18f2bf5c8a3efbdfb&keyword=%e5%85%b3%e4%ba%8e%e5%81%9a%e5%a5%bd%e6%96%b0%e5%86%a0%e8%82%ba%e7%82%8e%e7%96%ab%e6%83%85%e5%b8%b8%e6%80%81%e5%8c%96%e9%98%b2%e6%8e%a7%e5%b7%a5%e4%bd%9c%e7%9a%84%e6%8c%87%e5%af%bc&EncodingName=&Search_Mode=accurate&Search_IsTitle=0
24	Psychological counseling and social work services scheme for migrants	GWBJK〔2020〕319	National Health Commission, Ministry of Civil Affairs, Ministry of Transport, General Administration of Customs, National Immigration Administration, Air Traffic Management Bureau, National Railway Group Limited Company	2020.04.21	http://www.pkulaw.cn/fulltext_form.aspx?Db=chl&Gid=fc57c31ff92ccfffbdfb&keyword=%e5%85%a5%e5%a2%83%e4%ba%ba%e5%91%98%e5%bf%83%e7%90%86%e7%96%8f%e5%af%bc%e5%92%8c%e7%a4%be%e4%bc%9a%e5%b7%a5%e4%bd%9c%e6%9c%8d%e5%8a%a1%e6%96%b9%e6%a1%88&EncodingName=&Search_Mode=accurate&Search_IsTitle=0
25	Precise and refined guidelines for community COVID-19 prevention and control and services	M〔2020〕38	Ministry of Civil Affairs, National Health Commission	2020.04.14	http://www.pkulaw.cn/fulltext_form.aspx?Db=chl&Gid=1d464a07c90a3e10bdfb&keyword=%e6%96%b0%e5%86%a0%e8%82%ba%e7%82%8e%e7%96%ab%e6%83%85%e7%a4%be%e5%8c%ba%e9%98%b2%e6%8e%a7%e4%b8%8e%e6%9c%8d%e5%8a%a1%e5%b7%a5%e4%bd%9c%e7%b2%be%e5%87%86%e5%8c%96%e7%b2%be%e7%bb%86&EncodingName=&Search_Mode=accurate&Search_IsTitle=0
26	Notice on studying and implementing the spirit of General Secretary Xi Jinping's important letter of reply and further improving community epidemic prevention and control	M〔2020〕37	Ministry of Civil Affairs	2020.04.14	http://xxgk.mca.gov.cn:8011/gdnps/pc/content.jsp?id=13834&mtype=1
27	Psychological counseling and social work services scheme for COVID-19 patients, quarantined persons and their families	LFLKJZ〔2020〕39	Joint Prevention and Control Mechanism of the State Council in Response to COVID-19	2020.04.07	https://www.pkulaw.com/chl/15f0806df57f0a10bdfb.html?keyword=%E6%96%B0%E5%86%A0%E8%82%BA%E7%82%8E%E6%82%A3%E8%80%85%E3%80%81%E9%9A%94%E7%A6%BB%E4%BA%BA%E5%91%98%E5%8F%8A%E5%AE%B6%E5%B1%9E%E5%BF%83%E7%90%86%E7%96%8F%E5%AF%BC%E5%92%8C%E7%A4%BE%E4%BC%9A%E5%B7%A5%E4%BD%9C%E6%9C%8D%E5%8A%A1%E6%96%B9%E6%A1%88
28	Guidelines on developing volunteer services to pomote the development of small and medium-sized enterprises	GXT〔2020〕12	Ministry of Industry and Information Technology, Ministry of Civil Affairs	2020.03.27	https://www.pkulaw.com/chl/5cfaeec310690de3bdfb.html?keyword=%E5%85%B3%E4%BA%8E%E5%BC%80%E5%B1%95%E5%BF%97%E6%84%BF%E6%9C%8D%E5%8A%A1%E4%BF%83%E8%BF%9B%E4%B8%AD%E5%B0%8F%E4%BC%81%E4%B8%9A%E5%8F%91%E5%B1%95%E7%9A%84%E6%8C%87%E5%AF%BC%E6%84%8F%E8%A7%81
29	COVID-19 Psychological Counseling program	LFLKJZ〔2020〕34	Joint Prevention and Control Mechanism of the State Council in Response to COVID-19	2020.03.18	https://www.pkulaw.com/chl/99299281e538d67dbdfb.html?keyword=%E6%96%B0%E5%86%A0%E8%82%BA%E7%82%8E%E7%96%AB%E6%83%85%E5%BF%83%E7%90%86%E7%96%8F%E5%AF%BC%E5%B7%A5%E4%BD%9C%E6%96%B9%E6%A1%88
30	Guidelines on the participation of volunteer organizations and volunteers in epidemic prevention and control	MB〔2020〕11	Ministry of Civil Affairs	2020.03.17	https://www.pkulaw.com/chl/64c284b8aefbb71cbdfb.html?keyword=%E5%BF%97%E6%84%BF%E6%9C%8D%E5%8A%A1%E7%BB%84%E7%BB%87%E5%92%8C%E5%BF%97%E6%84%BF%E8%80%85%E5%8F%82%E4%B8%8E%E7%96%AB%E6%83%85%E9%98%B2%E6%8E%A7%E6%8C%87%E5%BC%95
31	Assistance and protection shceme of children without care due to the impact of COVID-19	G〔2020〕11	Joint Prevention and Control Mechanism of the State Council in Response to COVID-19	2020.03.14	https://www.pkulaw.com/chl/777d1c162c967736bdfb.html?keyword=%E5%9B%A0%E6%96%B0%E5%86%A0%E8%82%BA%E7%82%8E%E7%96%AB%E6%83%85%E5%BD%B1%E5%93%8D%E9%80%A0%E6%88%90%E7%9B%91%E6%8A%A4%E7%BC%BA%E5%A4%B1%E5%84%BF%E7%AB%A5%E6%95%91%E5%8A%A9%E4%BF%9D%E6%8A%A4%E5%B7%A5%E4%BD%9C%E6%96%B9%E6%A1%88
32	Notice on deeply carrying out "rule of law physical examination" activities of private enterprises to serve epidemic prevention and control and resume work and production of enterprises	/	Ministry of Justice, All-China Federation of Industry and Commerce, All-China Lawyers Association	2020.03.12	https://www.pkulaw.com/chl/c0f3a37d0494ad55bdfb.html?keyword=%E5%85%B3%E4%BA%8E%E6%B7%B1%E5%85%A5%E5%BC%80%E5%B1%95%E6%B0%91%E8%90%A5%E4%BC%81%E4%B8%9A%22%E6%B3%95%E6%B2%BB%E4%BD%93%E6%A3%80%22%E6%B4%BB%E5%8A%A8%E3%80%81%E6%9C%8D%E5%8A%A1%E7%96%AB%E6%83%85%E9%98%B2%E6%8E%A7%E5%92%8C%E4%BC%81%E4%B8%9A%E5%A4%8D%E5%B7%A5%E5%A4%8D%E4%BA%A7%E7%9A%84%E9%80%9A%E7%9F%A5
33	Notice on carring out the "hand in hand to help fight the epidemic care and support action"	MB〔2020〕25	Ministry of Civil Affairs	2020.03.08	https://www.pkulaw.com/chl/18e2ff763ef9db8bbdfb.html?keyword=%E5%85%B3%E4%BA%8E%E5%BC%80%E5%B1%95%E2%80%9C%E6%90%BA%E6%89%8B%E5%90%8C%E5%BF%83%E5%8A%A9%E6%88%98%E7%96%AB%E5%85%B3%E7%88%B1%E4%BF%9D%E9%9A%9C%E8%A1%8C%E5%8A%A8%E2%80%9D%E7%9A%84%E9%80%9A%E7%9F%A5
34	Notice on strengthening care services for the elderly with special difficulties during epidemic prevention and control period	MB〔2020〕7	Ministry of Civil Affairs	2020.03.06	https://www.pkulaw.com/chl/45174b4fe2500847bdfb.html?keyword=%E5%85%B3%E4%BA%8E%E5%9C%A8%E7%96%AB%E6%83%85%E9%98%B2%E6%8E%A7%E6%9C%9F%E9%97%B4%E5%8A%A0%E5%BC%BA%E7%89%B9%E6%AE%8A%E5%9B%B0%E9%9A%BE%E8%80%81%E5%B9%B4%E4%BA%BA%E5%85%B3%E7%88%B1%E6%9C%8D%E5%8A%A1%E7%9A%84%E9%80%9A%E7%9F%A5
35	Notice on further ensuring the subsistence of people in need during epidemic prevention and control period	G〔2020〕9	Leading Group of Central Committee on Response to COVID-19	2020.03.06	https://www.pkulaw.com/chl/0e112163e2aa63dbbdfb.html?keyword=%E5%85%B3%E4%BA%8E%E8%BF%9B%E4%B8%80%E6%AD%A5%E5%81%9A%E5%A5%BD%E7%96%AB%E6%83%85%E9%98%B2%E6%8E%A7%E6%9C%9F%E9%97%B4%E5%9B%B0%E9%9A%BE%E7%BE%A4%E4%BC%97%E5%85%9C%E5%BA%95%E4%BF%9D%E9%9A%9C%E5%B7%A5%E4%BD%9C%E7%9A%84%E9%80%9A%E7%9F%A5
36	Notice on strengthening psychological assistance and social work services in response to COVID-19	GWBJK〔2020〕194	National Health Commission, Ministry of Civil Affairs	2020.03.05	https://www.pkulaw.com/chl/45b89f7ee651bc13bdfb.html?keyword=%E5%85%B3%E4%BA%8E%E5%8A%A0%E5%BC%BA%E5%BA%94%E5%AF%B9%E6%96%B0%E5%86%A0%E8%82%BA%E7%82%8E%E7%96%AB%E6%83%85%E5%B7%A5%E4%BD%9C%E4%B8%AD%E5%BF%83%E7%90%86%E6%8F%B4%E5%8A%A9%E4%B8%8E%E7%A4%BE%E4%BC%9A%E5%B7%A5%E4%BD%9C%E6%9C%8D%E5%8A%A1%E7%9A%84%E9%80%9A%E7%9F%A5
37	Notice on fully implementing measures for caring for community workers in urban and rural areas on the frontline of epidemic prevention and control	G〔2020〕8	Leading Group of Central Committee on Response to COVID-19	2020.03.03	https://www.pkulaw.com/chl/58cbe7af970a2e67bdfb.html?keyword=%E5%85%B3%E4%BA%8E%E5%85%A8%E9%9D%A2%E8%90%BD%E5%AE%9E%E7%96%AB%E6%83%85%E9%98%B2%E6%8E%A7%E4%B8%80%E7%BA%BF%E5%9F%8E%E4%B9%A1%E7%A4%BE%E5%8C%BA%E5%B7%A5%E4%BD%9C%E8%80%85%E5%85%B3%E5%BF%83%E5%85%B3%E7%88%B1%E6%8E%AA%E6%96%BD%E7%9A%84%E9%80%9A%E7%9F%A5
38	Guidelines on information construction and application of COVID-19 prevention and control in communities	MB〔2020〕5	Ministry of Civil Affairs, Office of the Central Cyberspace Affairs Commission, Ministry of Industry and Information Technology, National Health Commission	2020.03.02	https://www.pkulaw.com/chl/0e3acba6c3fa2ff0bdfb.html?keyword=%E6%96%B0%E5%86%A0%E8%82%BA%E7%82%8E%E7%96%AB%E6%83%85%E7%A4%BE%E5%8C%BA%E9%98%B2%E6%8E%A7%E5%B7%A5%E4%BD%9C%E4%BF%A1%E6%81%AF%E5%8C%96%E5%BB%BA%E8%AE%BE%E5%92%8C%E5%BA%94%E7%94%A8%E6%8C%87%E5%BC%95
39	Notice on coordinating COVID-19 prevention and control in education system and education reform and development	JD〔2020〕16	Ministry of Education	2020.02.28	https://www.pkulaw.com/chl/851c2f82cc3d409ebdfb.html?keyword=%E5%85%B3%E4%BA%8E%E7%BB%9F%E7%AD%B9%E5%81%9A%E5%A5%BD%E6%95%99%E8%82%B2%E7%B3%BB%E7%BB%9F%E6%96%B0%E5%86%A0%E8%82%BA%E7%82%8E%E7%96%AB%E6%83%85%E9%98%B2%E6%8E%A7%E5%92%8C%E6%95%99%E8%82%B2%E6%94%B9%E9%9D%A9%E5%8F%91%E5%B1%95%E5%B7%A5%E4%BD%9C%E7%9A%84%E9%80%9A%E7%9F%A5
40	Notice on scientific and precise prevention and control of COVID-19 in accordance with the law	LFLKJZ〔2020〕28	Joint Prevention and Control Mechanism of the State Council in Response to COVID-19	2020.02.24	https://www.pkulaw.com/chl/cf5d901ad1ff395bbdfb.html?keyword=%E5%85%B3%E4%BA%8E%E4%BE%9D%E6%B3%95%E7%A7%91%E5%AD%A6%E7%B2%BE%E5%87%86%E5%81%9A%E5%A5%BD%E6%96%B0%E5%86%A0%E8%82%BA%E7%82%8E%E7%96%AB%E6%83%85%E9%98%B2%E6%8E%A7%E5%B7%A5%E4%BD%9C%E7%9A%84%E9%80%9A%E7%9F%A5
41	Notice on caring for elderly relatives of frontline medical workers in COVID-19 prevention and control	FYJZZ〔2020〕73	Joint Prevention and Control Mechanism of the State Council in Response to COVID-19	2020.02.21	https://www.pkulaw.com/chl/425191241585be9ebdfb.html?keyword=%E5%85%B3%E4%BA%8E%E5%81%9A%E5%A5%BD%E6%96%B0%E5%86%A0%E8%82%BA%E7%82%8E%E7%96%AB%E6%83%85%E9%98%B2%E6%8E%A7%E4%B8%80%E7%BA%BF%E5%8C%BB%E5%8A%A1%E4%BA%BA%E5%91%98%E8%80%81%E5%B9%B4%E4%BA%B2%E5%B1%9E%E5%85%B3%E7%88%B1%E6%9C%8D%E5%8A%A1%E5%B7%A5%E4%BD%9C%E7%9A%84%E9%80%9A%E7%9F%A5
42	Notice on further improving the cooperation mechanism of co-insurance and supply among the nine provinces during COVID-19 prevention and control period	/	Ministry of Commerce	2020.02.17	https://www.pkulaw.com/chl/dae6a45b18396983bdfb.html?keyword=%E5%85%B3%E4%BA%8E%E6%96%B0%E5%86%A0%E8%82%BA%E7%82%8E%E7%96%AB%E6%83%85%E9%98%B2%E6%8E%A7%E6%9C%9F%E9%97%B4%E8%BF%9B%E4%B8%80%E6%AD%A5%E5%AE%8C%E5%96%84%E4%B9%9D%E7%9C%81%E8%81%94%E4%BF%9D%E8%81%94%E4%BE%9B%E5%8D%8F%E4%BD%9C%E6%9C%BA%E5%88%B6%E7%9A%84%E9%80%9A%E7%9F%A5
43	Notice on in-depth study and implementation of General Secretary Xi Jinping's important instructions to further improve epidemic prevention and control in urban and rural communities	M〔2020〕13	Ministry of Civil Affairs, National Health Commission	2020.02.16	https://www.pkulaw.com/chl/f7aa35a45d8abf9abdfb.html?keyword=%E5%85%B3%E4%BA%8E%E6%B7%B1%E5%85%A5%E5%AD%A6%E4%B9%A0%E8%B4%AF%E5%BD%BB%E4%B9%A0%E8%BF%91%E5%B9%B3%E6%80%BB%E4%B9%A6%E8%AE%B0%E9%87%8D%E8%A6%81%E6%8C%87%E7%A4%BA%E7%B2%BE%E7%A5%9E%E8%BF%9B%E4%B8%80%E6%AD%A5%E5%81%9A%E5%A5%BD%E5%9F%8E%E4%B9%A1%E7%A4%BE%E5%8C%BA%E7%96%AB%E6%83%85%E9%98%B2%E6%8E%A7%E5%B7%A5%E4%BD%9C%E7%9A%84%E9%80%9A%E7%9…
44	The General Office of the State Council forwarded a notice of the National Health Commission, the Ministry of Human Resources and Social Security and the Ministry of Finance on measures to improve the working conditions of frontline medical workers and take effective care of their physical and mental health	GB〔2020〕4	State Council	2020.02.10	https://www.pkulaw.com/chl/9946b61c4cfb2263bdfb.html?keyword=%E5%9B%BD%E5%8A%A1%E9%99%A2%E5%8A%9E%E5%85%AC%E5%8E%85%E8%BD%AC%E5%8F%91%E5%9B%BD%E5%AE%B6%E5%8D%AB%E7%94%9F%E5%81%A5%E5%BA%B7%E5%A7%94%E3%80%81%E4%BA%BA%E5%8A%9B%E8%B5%84%E6%BA%90%E7%A4%BE%E4%BC%9A%E4%BF%9D%E9%9A%9C%E9%83%A8%E3%80%81%E8%B4%A2%E6%94%BF%E9%83%A8%E5%85%B3%E4%BA%8E%E6%94%B9%E5%96%84%E4%B8%80%E7%BA%BF%E5%8C%BB%E5%8A%A1%E4%B…
45	Notice on several matters concerning the targeted teachers' work during epidemic prevention and control period	JST〔2020〕2	Ministry of Education	2020.02.10	https://www.pkulaw.com/chl/dffd3b60ba5cf1edbdfb.html?keyword=%E5%85%B3%E4%BA%8E%E5%9C%A8%E7%96%AB%E6%83%85%E9%98%B2%E6%8E%A7%E6%9C%9F%E9%97%B4%E6%9C%89%E9%92%88%E5%AF%B9%E6%80%A7%E5%9C%B0%E5%81%9A%E5%A5%BD%E6%95%99%E5%B8%88%E5%B7%A5%E4%BD%9C%E8%8B%A5%E5%B9%B2%E4%BA%8B%E9%A1%B9%E7%9A%84%E9%80%9A%E7%9F%A5
46	Notice on ensuring the supply of daily necessities in key cities	SBJ〔2020〕32	Ministry of Commerce	2020.02.10	https://www.pkulaw.com/chl/d9b9d27e0b35e17bbdfb.html?keyword=%E5%85%B3%E4%BA%8E%E5%81%9A%E5%A5%BD%E9%87%8D%E7%82%B9%E5%9F%8E%E5%B8%82%E7%94%9F%E6%B4%BB%E7%89%A9%E8%B5%84%E4%BF%9D%E4%BE%9B%E5%B7%A5%E4%BD%9C%E7%9A%84%E9%80%9A%E7%9F%A5
47	Notice on giving full play to the function of public legal services in epidemic prevention and control	SB〔2020〕7	Ministry of Justice	2020.02.07	https://www.pkulaw.com/chl/e51a62d8bf788967bdfb.html?keyword=%E5%85%B3%E4%BA%8E%E5%9C%A8%E7%96%AB%E6%83%85%E9%98%B2%E6%8E%A7%E5%B7%A5%E4%BD%9C%E4%B8%AD%E5%85%85%E5%88%86%E5%8F%91%E6%8C%A5%E5%85%AC%E5%85%B1%E6%B3%95%E5%BE%8B%E6%9C%8D%E5%8A%A1%E8%81%8C%E8%83%BD%E4%BD%9C%E7%94%A8%E7%9A%84%E9%80%9A%E7%9F%A5
48	Notice on making every efforts to ensure the protection of frontline medical workers and their families	FYJZ〔2020〕23	Joint Prevention and Control Mechanism of the State Council in Response to COVID-19	2020.02.05	https://www.pkulaw.com/chl/8b203204d8d96a53bdfb.html?keyword=%E5%85%B3%E4%BA%8E%E5%85%A8%E5%8A%9B%E5%81%9A%E5%A5%BD%E4%B8%80%E7%BA%BF%E5%8C%BB%E5%8A%A1%E4%BA%BA%E5%91%98%E5%8F%8A%E5%85%B6%E5%AE%B6%E5%B1%9E%E4%BF%9D%E9%9A%9C%E5%B7%A5%E4%BD%9C%E7%9A%84%E9%80%9A%E7%9F%A5
49	Notice on the establishment of a psychological assistance hotline for epidemic response	FYJZ〔2020〕18	Joint Prevention and Control Mechanism of the State Council in Response to COVID-19	2020.02.02	https://www.pkulaw.com/chl/ad8708f1648ee4cabdfb.html?keyword=%E5%85%B3%E4%BA%8E%E8%AE%BE%E7%AB%8B%E5%BA%94%E5%AF%B9%E7%96%AB%E6%83%85%E5%BF%83%E7%90%86%E6%8F%B4%E5%8A%A9%E7%83%AD%E7%BA%BF%E7%9A%84%E9%80%9A%E7%9F%A5
50	Notice on upholding the leadership of the Communist Party of China, mobilizing the entire Communist Youth League, and giving full play to the role of fresh troops and commandos in the battle against the epidemic	ZQ〔2020〕3	Central Committee of the Communist Youth League	2020.01.31	https://www.pkulaw.com/chl/22727dacf2f0bba1bdfb.html?keyword=%E5%85%B3%E4%BA%8E%E5%9D%9A%E6%8C%81%E5%85%9A%E7%9A%84%E9%A2%86%E5%AF%BC%EF%BC%8C%E5%85%A8%E5%9B%A2%E5%8A%A8%E5%91%98%EF%BC%8C%E5%9C%A8%E9%98%B2%E6%8E%A7%E7%96%AB%E6%83%85%E9%98%BB%E5%87%BB%E6%88%98%E4%B8%AD%E5%85%85%E5%88%86%E5%8F%91%E6%8C%A5%E5%85%B1%E9%9D%92%E5%9B%A2%E7%94%9F%E5%8A%9B%E5%86%9B%E5%92%8C%E7%AA%81%E5%87%BB%E9%98%9F%E4%B…
51	Urgent Notice on further mobilizing urban and rural community organizations for the prevention and control of the COVID-19	M〔2020〕9	Ministry of Civil Affairs, National Health Commission	2020.01.29	https://www.pkulaw.com/chl/3a37cd4a682e6b89bdfb.html?keyword=%E5%85%B3%E4%BA%8E%E8%BF%9B%E4%B8%80%E6%AD%A5%E5%8A%A8%E5%91%98%E5%9F%8E%E4%B9%A1%E7%A4%BE%E5%8C%BA%E7%BB%84%E7%BB%87%E5%BC%80%E5%B1%95%E6%96%B0%E5%9E%8B%E5%86%A0%E7%8A%B6%E7%97%85%E6%AF%92%E6%84%9F%E6%9F%93%E7%9A%84%E8%82%BA%E7%82%8E%E7%96%AB%E6%83%85%E9%98%B2%E6%8E%A7%E5%B7%A5%E4%BD%9C%E7%9A%84%E7%B4%A7%E6%80%A5%E9%80%9A%E7%9F%A5
52	Notice on prevention and control of the COVID-19 in the elderly	FYJZ〔2020〕11	Joint Prevention and Control Mechanism of the State Council in Response to COVID-19	2020.01.28	https://www.pkulaw.com/chl/9853612ae614fc78bdfb.html?keyword=%E5%85%B3%E4%BA%8E%E5%81%9A%E5%A5%BD%E8%80%81%E5%B9%B4%E4%BA%BA%E6%96%B0%E5%9E%8B%E5%86%A0%E7%8A%B6%E7%97%85%E6%AF%92%E6%84%9F%E6%9F%93%E8%82%BA%E7%82%8E%E7%96%AB%E6%83%85%E9%98%B2%E6%8E%A7%E5%B7%A5%E4%BD%9C%E7%9A%84%E9%80%9A%E7%9F%A5
53	Guidelines for emergency psychological crisis intervention in COVID-19	FYJZ〔2020〕8	Joint Prevention and Control Mechanism of the State Council in Response to COVID-19	2020.01.26	https://www.pkulaw.com/chl/2b8c05279ca418febdfb.html?keyword=%E6%96%B0%E5%9E%8B%E5%86%A0%E7%8A%B6%E7%97%85%E6%AF%92%E6%84%9F%E6%9F%93%E7%9A%84%E8%82%BA%E7%82%8E%E7%96%AB%E6%83%85%E7%B4%A7%E6%80%A5%E5%BF%83%E7%90%86%E5%8D%B1%E6%9C%BA%E5%B9%B2%E9%A2%84%E6%8C%87%E5%AF%BC%E5%8E%9F%E5%88%99
54	Notice on mobilizing charitable forces to participate in the prevention and control of the COVID-19 in accordance with law and in an orderly manner	M 476	Ministry of Civil Affairs	2020.01.26	https://www.pkulaw.com/chl/9f471cb44470a2b3bdfb.html?keyword=%E5%85%B3%E4%BA%8E%E5%8A%A8%E5%91%98%E6%85%88%E5%96%84%E5%8A%9B%E9%87%8F%E4%BE%9D%E6%B3%95%E6%9C%89%E5%BA%8F%E5%8F%82%E4%B8%8E%E6%96%B0%E5%9E%8B%E5%86%A0%E7%8A%B6%E7%97%85%E6%AF%92%E6%84%9F%E6%9F%93%E7%9A%84%E8%82%BA%E7%82%8E%E7%96%AB%E6%83%85%E9%98%B2%E6%8E%A7%E5%B7%A5%E4%BD%9C%E7%9A%84%E5%85%AC%E5%91%8A
55	Notice on immediate action for the prevention and control of the COVID-19	ZQ〔2020〕4	Central Committee of the Communist Youth League	2020.01.25	https://www.pkulaw.com/chl/c96cda5aa5081ee3bdfb.html?keyword=%E5%85%B3%E4%BA%8E%E7%AB%8B%E5%8D%B3%E8%A1%8C%E5%8A%A8%E8%B5%B7%E6%9D%A5%E6%8A%95%E8%BA%AB%E6%96%B0%E5%9E%8B%E5%86%A0%E7%8A%B6%E7%97%85%E6%AF%92%E6%84%9F%E6%9F%93%E8%82%BA%E7%82%8E%E7%96%AB%E6%83%85%E9%98%B2%E6%8E%A7%E5%B7%A5%E4%BD%9C%E7%9A%84%E9%80%9A%E7%9F%A5
56	Notice on strengthening community prevention and control of the COVID-19	FYJZ〔2020〕5	Joint Prevention and Control Mechanism of the State Council in Response to COVID-19	2020.01.24	https://www.pkulaw.com/chl/66ffd1338366345ebdfb.html?keyword=%E5%85%B3%E4%BA%8E%E5%8A%A0%E5%BC%BA%E6%96%B0%E5%9E%8B%E5%86%A0%E7%8A%B6%E7%97%85%E6%AF%92%E6%84%9F%E6%9F%93%E7%9A%84%E8%82%BA%E7%82%8E%E7%96%AB%E6%83%85%E7%A4%BE%E5%8C%BA%E9%98%B2%E6%8E%A7%E5%B7%A5%E4%BD%9C%E7%9A%84%E9%80%9A%E7%9F%A5
57	Stop tuberculosis action plan (2019-2022)	GWJK〔2019〕41	National Health Commission, National Development and Reform Commission, Ministry of Education, Ministry of Science and Technology, Ministry of Civil Affairs, Ministry of Finance, National Rural Revitalization Administration, National Healthcare Security Administration	2019.05.31	https://www.pkulaw.com/chl/a4fa027984187aa9bdfb.html?keyword=%E9%81%8F%E5%88%B6%E7%BB%93%E6%A0%B8%E7%97%85%E8%A1%8C%E5%8A%A8%E8%AE%A1%E5%88%92%EF%BC%882019%E2%80%942022%E5%B9%B4%EF%BC%89
58	Voluntary service ordinance	G 685	State Council	2017.08.22	https://www.pkulaw.com/chl/49a4eb2d1000a625bdfb.html?keyword=%E5%BF%97%E6%84%BF%E6%9C%8D%E5%8A%A1%E6%9D%A1%E4%BE%8B
59	The 13th Five-Year Plan for building a national emergency response system	GB﹝2017﹞2	State Council	2017.01.12	https://www.pkulaw.com/chl/cdd1a91281667fb5bdfb.html?keyword=%E5%9B%BD%E5%AE%B6%E7%AA%81%E5%8F%91%E4%BA%8B%E4%BB%B6%E5%BA%94%E6%80%A5%E4%BD%93%E7%B3%BB%E5%BB%BA%E8%AE%BE%E2%80%9C%E5%8D%81%E4%B8%89%E4%BA%94%E2%80%9D%E8%A7%84%E5%88%92
60	The 13th Five-Year Plan for emergency medical assistance (2016-2020)	GWYJ〔2016〕46	National Health Commission	2016.08.30	https://www.pkulaw.com/chl/8fc7b83efa7b3f1cbdfb.html?keyword=%E7%AA%81%E5%8F%91%E4%BA%8B%E4%BB%B6%E7%B4%A7%E6%80%A5%E5%8C%BB%E5%AD%A6%E6%95%91%E6%8F%B4%E2%80%9C%E5%8D%81%E4%B8%89%E4%BA%94%E2%80%9D%E8%A7%84%E5%88%92
61	Outline of the 13th Five-Year Plan for national economic and social development of the People's Republic of China	/	National People's Congress	2016.03.16	https://www.pkulaw.com/chl/3fd7b48d6cb8d951bdfb.html?keyword=%E4%B8%AD%E5%8D%8E%E4%BA%BA%E6%B0%91%E5%85%B1%E5%92%8C%E5%9B%BD%E5%9B%BD%E6%B0%91%E7%BB%8F%E6%B5%8E%E5%92%8C%E7%A4%BE%E4%BC%9A%E5%8F%91%E5%B1%95%E7%AC%AC%E5%8D%81%E4%B8%89%E4%B8%AA%E4%BA%94%E5%B9%B4%E8%A7%84%E5%88%92%E7%BA%B2%E8%A6%81
62	Law of the People's Republic of China on prevention and treatment of infectious diseases (amended in 2013)	Z 5	National People's Congress	2013.06.29	https://www.pkulaw.com/chl/b34b627b643cd519bdfb.html?keyword=%E4%B8%AD%E5%8D%8E%E4%BA%BA%E6%B0%91%E5%85%B1%E5%92%8C%E5%9B%BD%E4%BC%A0%E6%9F%93%E7%97%85%E9%98%B2%E6%B2%BB%E6%B3%95%EF%BC%882013%E4%BF%AE%E6%AD%A3%EF%BC%89
63	A work guidance program for establishing comprehensive demonstration counties (county-level cities and districts) for national health emergency response	WBYJ〔2011〕135	National Health Commission	2011.10.25	http://www.gov.cn/zwgk/2012-03/13/content_2090750.htm#:~:text=%E7%AC%AC%E4%B8%80%E6%9D%A1%20%E6%A0%B9%E6%8D%AE%E3%80%8A%E5%8D%AB%E7%94%9F%E9%83%A8%E5%8A%9E%E5%85%AC%E5%8E%85%E5%85%B3%E4%BA%8E%E5%8D%B0%E5%8F%91%3C%E5%9B%BD%E5%AE%B6%E5%8D%AB%E7%94%9F%E5%BA%94%E6%80%A5%E7%BB%BC%E5%90%88%E7%A4%BA%E8%8C%83%E5%8E%BF%EF%BC%88%E5%B8%82%E3%80%81%E5%8C%BA%EF%BC%89%E5%88%9B%E5%BB%BA%E5%B7%A5%E4%BD%9C%E6%8C%…
64	Outline of the 12th Five-Year Plan for national economic and social development of the People's Republic of China	/	National People's Congress	2011.03.14	https://www.pkulaw.com/chl/603c7a7f2158b52bbdfb.html?keyword=%E4%B8%AD%E5%8D%8E%E4%BA%BA%E6%B0%91%E5%85%B1%E5%92%8C%E5%9B%BD%E5%9B%BD%E6%B0%91%E7%BB%8F%E6%B5%8E%E5%92%8C%E7%A4%BE%E4%BC%9A%E5%8F%91%E5%B1%95%E7%AC%AC%E5%8D%81%E4%BA%8C%E4%B8%AA%E4%BA%94%E5%B9%B4%E8%A7%84%E5%88%92%E7%BA%B2%E8%A6%81
65	Opinions on strengthening the construction of grass-roots emergency response teams	GB〔2009〕59号	State Council	2009.10.18	https://www.pkulaw.com/chl/0564d3a6d98fb620bdfb.html?keyword=%E5%85%B3%E4%BA%8E%E5%8A%A0%E5%BC%BA%E5%9F%BA%E5%B1%82%E5%BA%94%E6%80%A5%E9%98%9F%E4%BC%8D%E5%BB%BA%E8%AE%BE%E7%9A%84%E6%84%8F%E8%A7%81
66	Emergency response law of the People's Republic of China	Z 69	National People's Congress	2007.08.30	https://www.pkulaw.com/chl/cd9485d6dac8d69abdfb.html?keyword=%E4%B8%AD%E5%8D%8E%E4%BA%BA%E6%B0%91%E5%85%B1%E5%92%8C%E5%9B%BD%E7%AA%81%E5%8F%91%E4%BA%8B%E4%BB%B6%E5%BA%94%E5%AF%B9%E6%B3%95
67	Notice of the General Office of the State Council on forwarding the national plague control emergency plan of the Ministry of Health	GB〔2007〕46	State Council	2007.06.26	https://www.pkulaw.com/chl/47fcc6da345d97e2bdfb.html?keyword=%E5%9B%BD%E5%8A%A1%E9%99%A2%E5%8A%9E%E5%85%AC%E5%8E%85%E5%85%B3%E4%BA%8E%E8%BD%AC%E5%8F%91%E5%8D%AB%E7%94%9F%E9%83%A8%E5%9B%BD%E5%AE%B6%E9%BC%A0%E7%96%AB%E6%8E%A7%E5%88%B6%E5%BA%94%E6%80%A5%E9%A2%84%E6%A1%88%E7%9A%84%E9%80%9A%E7%9F%A5
68	Guidelines for compiling community (Township) emergency plan for public health emergencies (Trial)	WBYJ〔2006〕215	National Health Commission	2006.12.15	https://www.pkulaw.com/chl/67c73c7b8cf866aebdfb.html?keyword=%E7%AA%81%E5%8F%91%E5%85%AC%E5%85%B1%E5%8D%AB%E7%94%9F%E4%BA%8B%E4%BB%B6%E7%A4%BE%E5%8C%BA%EF%BC%88%E4%B9%A1%E9%95%87%EF%BC%89%E5%BA%94%E6%80%A5%E9%A2%84%E6%A1%88%E7%BC%96%E5%88%B6%E6%8C%87%E5%8D%97%EF%BC%88%E8%AF%95%E8%A1%8C%29
69	National health emergency training plan 2006-2010	WBYJ〔2006〕184	National Health Commission	2006.10.26	https://www.pkulaw.com/chl/2dfaf60ec6c40da1bdfb.html?keyword=2006%EF%BC%8D2010%E5%B9%B4%E5%85%A8%E5%9B%BD%E5%8D%AB%E7%94%9F%E5%BA%94%E6%80%A5%E5%B7%A5%E4%BD%9C%E5%9F%B9%E8%AE%AD%E8%A7%84%E5%88%92
70	Comments on the overall strengthening of emergency management	G〔2006〕24	State Council	2006.06.15	https://www.pkulaw.com/chl/32705de43800632dbdfb.html?keyword=%E5%85%B3%E4%BA%8E%E5%85%A8%E9%9D%A2%E5%8A%A0%E5%BC%BA%E5%BA%94%E6%80%A5%E7%AE%A1%E7%90%86%E5%B7%A5%E4%BD%9C%E7%9A%84%E6%84%8F%E8%A7%81
71	The state overall emergency response plan for public emergencies	/	State Council	2006.01.08	https://www.pkulaw.com/chl/0686cdb020c3a261bdfb.html?keyword=%E5%9B%BD%E5%AE%B6%E7%AA%81%E5%8F%91%E5%85%AC%E5%85%B1%E4%BA%8B%E4%BB%B6%E6%80%BB%E4%BD%93%E5%BA%94%E6%80%A5%E9%A2%84%E6%A1%88
72	Notice on mobilizing and organizing youth league members to do a good job in the prevention and control of highly pathogenic Avian influenza	ZQ〔2005〕34	Central Committee of the Communist Youth League	2005.11.11	https://www.pkulaw.com/chl/a4f7bf0056e31781bdfb.html?keyword=%E5%85%B3%E4%BA%8E%E5%8A%A8%E5%91%98%E7%BB%84%E7%BB%87%E5%B9%BF%E5%A4%A7%E5%9B%A2%E5%91%98%E9%9D%92%E5%B9%B4%E5%81%9A%E5%A5%BD%E5%BD%93%E5%89%8D%E9%AB%98%E8%87%B4%E7%97%85%E6%80%A7%E7%A6%BD%E6%B5%81%E6%84%9F%E9%98%B2%E6%8E%A7%E5%B7%A5%E4%BD%9C%E7%9A%84%E9%80%9A%E7%9F%A5
73	General implementation plan for popularization and education of emergency management	GB〔2005〕90	State Council	2005.10.21	https://www.pkulaw.com/chl/2f55acbc52a91ae2bdfb.html?keyword=%E5%BA%94%E6%80%A5%E7%AE%A1%E7%90%86%E7%A7%91%E6%99%AE%E5%AE%A3%E6%95%99%E5%B7%A5%E4%BD%9C%E6%80%BB%E4%BD%93%E5%AE%9E%E6%96%BD%E6%96%B9%E6%A1%88
74	Emergency response plan for emergencies in the judicial administrative system	S〔2005〕7	Ministry of Justice	2005.08.25	https://www.pkulaw.com/chl/3da5b05fcf368971bdfb.html?keyword=%E5%8F%B8%E6%B3%95%E8%A1%8C%E6%94%BF%E7%B3%BB%E7%BB%9F%E7%AA%81%E5%8F%91%E4%BA%8B%E4%BB%B6%E5%BA%94%E6%80%A5%E9%A2%84%E6%A1%88
75	Guidelines for the formulation and revision of the framework for public emergency response plans by relevant departments and units under the State Council	GB〔2004〕33	State Council	2004.04.06	https://www.pkulaw.com/chl/e9f8b2a53d0abb84bdfb.html?keyword=%E5%9B%BD%E5%8A%A1%E9%99%A2%E6%9C%89%E5%85%B3%E9%83%A8%E9%97%A8%E5%92%8C%E5%8D%95%E4%BD%8D%E5%88%B6%E5%AE%9A%E5%92%8C%E4%BF%AE%E8%AE%A2%E7%AA%81%E5%8F%91%E5%85%AC%E5%85%B1%E4%BA%8B%E4%BB%B6%E5%BA%94%E6%80%A5%E9%A2%84%E6%A1%88%E6%A1%86%E6%9E%B6%E6%8C%87%E5%8D%97
76	Notice on mobilizing and organizing youth league members to take an active part in the prevention and treatment of SARS in rura areas	ZQ〔2003〕11	Central Committee of the Communist Youth League	2003.05.08	https://www.pkulaw.com/chl/bad94f2e4211487abdfb.html?keyword=%E5%85%B3%E4%BA%8E%E5%8A%A8%E5%91%98%E7%BB%84%E7%BB%87%E5%B9%BF%E5%A4%A7%E5%9B%A2%E5%91%98%E9%9D%92%E5%B9%B4%E7%A7%AF%E6%9E%81%E5%8F%82%E4%B8%8E%E5%86%9C%E6%9D%91%E9%9D%9E%E5%85%B8%E5%9E%8B%E8%82%BA%E7%82%8E%E9%98%B2%E6%B2%BB%E5%B7%A5%E4%BD%9C%E7%9A%84%E9%80%9A%E7%9F%A5
77	Notice on mobilizing urban community members and youth to actively participate in the prevention and control of SARS	ZQ〔2003〕8	Central Committee of the Communist Youth League	2003.04.28	https://www.pkulaw.com/chl/e21e7448ee7425c4bdfb.html?keyword=%E5%85%B3%E4%BA%8E%E5%8A%A8%E5%91%98%E5%9F%8E%E5%B8%82%E7%A4%BE%E5%8C%BA%E5%9B%A2%E5%91%98%E9%9D%92%E5%B9%B4%E7%A7%AF%E6%9E%81%E5%8F%82%E4%B8%8E%E9%A2%84%E9%98%B2%E5%92%8C%E6%8E%A7%E5%88%B6%E9%9D%9E%E5%85%B8%E5%9E%8B%E8%82%BA%E7%82%8E%E5%B7%A5%E4%BD%9C%E7%9A%84%E9%80%9A%E7%9F%A5
